# Supplementary material for: Mechanistic Insights into Biodegradable Silica–Starch Composite Materials—Structural and Adsorption Properties
Source: Int J Mol Sci. 2026 Jul 14;27(14):6243. doi: 10.3390/ijms27146243 (PMC13410077; doi:10.3390/ijms27146243)
Supplement: Supplementary file 1 [file ijms-27-06243-s001.zip]

Archive with 1 entries (1 files):
- ijms-4385371-supplementary.pdf
